# Supplementary material for: Social Demography of Transitional Dietary Patterns in Thailand: Prospective Evidence from the Thai Cohort Study
Source: Nutrients. 2017 Oct 27;9(11):1173. doi: 10.3390/nu9111173 (PMC5707645; doi:10.3390/nu9111173)
Supplement: Supplementary file 1 [file nutrients-09-01173-s001.zip]

Archive with 1 entries (1 files):
- nutrients-231885-supplementary.pdf
